# Supplementary material for: Discovery of Flavonoids as Novel Inhibitors of ATP Citrate Lyase: Structure–Activity Relationship and Inhibition Profiles
Source: Int J Mol Sci. 2022 Sep 15;23(18):10747. doi: 10.3390/ijms231810747 (PMC9504748; doi:10.3390/ijms231810747)
Supplement: Supplementary file 1 [file ijms-23-10747-s001.zip]

Archive with 1 entries (1 files):
- ijms-1893105-supplementary.pdf
